# Supplementary material for: Prescribing Patterns and Clinical Effectiveness of Ceftolozane/Tazobactam for ESBL-Producing Enterobacterales: A SPECTRA Real-World Multi-Country Analysis
Source: Antibiotics (Basel). 2026 Apr 22;15(5):423. doi: 10.3390/antibiotics15050423 (PMC13203666; doi:10.3390/antibiotics15050423)
Supplement: Supplementary file 1 [file antibiotics-15-00423-s001.zip]

Archive with 1 entries (1 files):
- antibiotics-4142112-supplementary.pdf
